# Supplementary material for: Long-term survival outcomes of pineal region gliomas
Source: J Neurooncol. 2020 Jul 1;148(3):651–8. doi: 10.1007/s11060-020-03571-z (PMC7438290; doi:10.1007/s11060-020-03571-z)
Supplement: Supplementary file 1 — Supplementary file1 (XLSX 11 kb) [file 11060_2020_3571_MOESM1_ESM.xlsx]

## Sheet: Sheet1
Age	Sex	Preoperative hydrocephalus	Preliminary shunt surgery	External third ventriculostomy	Pre-operative mRS	General diagnosis	Histopathology diagnosis	MRI anterior-postrior size (mm)	MRI cranio-caudal size (mm)	MRI axial wide (mm)	primary approach, 1=SCIT	positioning: 1=sitting position	Surgeon JH:1	extent of resection	Adjuvant radiochemotherapy	Reason of death	Immediate MRs	MRs at last evaluation	Tumor free at last evaluation: 0 No tumor, 1 pineal tumor, 2 extrapineal tumor.	Alive July 2018	FU (months)
21	M	no	no	no	4	Diffuse grade II-IV glioma	Glioblastoma multiform	20.6	14.1	20.2	1 paramedian	1	1	STR	54 Gy (1.8Gy/dose) + temozolamide	disease related	2	6	1	1	5
64	F	yes	no	no	5	Diffuse grade II-IV glioma	Glioblastoma multiform	21	19	22	1 paramedian	1	1	GTR	36 Gy (3Gy/dose) + temozolamide	disease related	4	6	2	1	9
3	M	yes	yes	no	4	Diffuse grade II-IV glioma	grade II glioma	35.1	26.1	37.8	1 paramedian	1	1	GTR	none	disease related	4	6	0	1	3
79	M	yes	yes	no	5	Diffuse grade II-IV glioma	grade III glioma	26	20	22	1 Midline	1	1	STR	20 Gy (10 Gy/dose) + unspecified chemotherapy	disease related	1	6	1	1	52
26	M	yes	yes	no	3	Diffuse grade II-IV glioma	grade III glioma	40	38	36	1 paramedian	1	1	PR	unspecified radiotherapy + temozolamide	disease related	2	6	1	1	12
42	M	no	no	no	4	Nondiffuse grade I-II glioma	Ependimoma G I-II	30	22	30	1 Midline	1	1	STR	54Gy (1.8Gy/dose)		3	1	0	0	165
51	F	yes	no	no	4	Nondiffuse grade I-II glioma	Ependimoma G II	23.1	18	16.1	1 paramedian	1	1	GTR			1	1	0	0	122
2	F	yes	no	no	3	Nondiffuse grade I-II glioma	Pilocytic astrocytoma	38	36	36	1 paramedian	1	1	GTR			2	0	0	0	52
2	M	yes	yes	no	4	Nondiffuse grade I-II glioma	Pilocytic astrocytoma	90	40	50	1 Midline	1	1	PR		disease related	3	6	1	1	324
21	M	yes	yes	no	4	Nondiffuse grade I-II glioma	Pilocytic astrocytoma	38	30	23.4	1 paramedian	1	1	GTR			2	1	0	0	83
33	M	yes	yes	no	5	Nondiffuse grade I-II glioma	Pilocytic astrocytoma	26	20	25	1 Midline	1	1	STR			1	1	1	0	231
54	M	yes	yes	no	5	Nondiffuse grade I-II glioma	Pilocytic astrocytoma	30	16	20	1 Midline	1	1	GTR			2	2	0	0	204
64	M	yes	no	no	5	Nondiffuse grade I-II glioma	Pilocytic astrocytoma	23	20	25	1 paramedian	1	1	GTR			4	1	0	0	64
30	M	yes	no	no	4	Nondiffuse grade I-II glioma	Pilocytic astrocytoma	33.3	27.8	31.4	Occipital interhemispheric	1	1	GTR			2	0	0	0	56
20	F	yes	no	yes	3	Nondiffuse grade I-II glioma	Pilocytic Astrocytoma	25	18	25	1 paramedian	1	1	GTR			1	0	0	0	148
23	M	yes	no	no	2	Nondiffuse grade I-II glioma	Pilocytic astrocytoma	29	33	39	1 Midline	1	1	STR			3	1	1	0	136
4	M	yes	yes	no	5	Nondiffuse grade I-II glioma	Pilocytic astrocytoma	55	26	55	1 Midline	1	1	STR			3	3	1	0	139
